# Supplementary material for: Healthy Lifestyle Changes Improve Cortisol Levels and Liver Steatosis in MASLD Patients: Results from a Randomized Clinical Trial
Source: Nutrients. 2024 Dec 6;16(23):4225. doi: 10.3390/nu16234225 (PMC11644361; doi:10.3390/nu16234225)
Supplement: Supplementary file 1 [file nutrients-16-04225-s001.zip]

Archive with 1 entries (1 files):
- nutrients-3343429-supplementary.pdf
